# Supplementary material for: Using the Complex Network Model to Associate Nutritional, Psychological, and Physical Parameters and Aspects of Sleep with Depression Symptoms
Source: J Clin Med. 2024 Nov 9;13(22):6743. doi: 10.3390/jcm13226743 (PMC11594319; doi:10.3390/jcm13226743)
Supplement: Supplementary file 1 [file jcm-13-06743-s001.zip]

Archive with 5 entries (5 files):
- Table S1.pdf
- Table S2.pdf
- Table S3.pdf
- Table S4.pdf
- Video Abstract S1.mp4
